# Supplementary material for: Antagonistic Activity against Ascosphaera apis and Functional Properties of Lactobacillus kunkeei Strains
Source: Antibiotics (Basel). 2020 May 18;9(5):262. doi: 10.3390/antibiotics9050262 (PMC7277644; doi:10.3390/antibiotics9050262)
Supplement: Supplementary file 1 [file antibiotics-09-00262-s001.zip]

Archive with 14 entries (13 files):
- Supplementary material/
- __MACOSX/._Supplementary material
- Supplementary material/Table S2 .pdf
- __MACOSX/Supplementary material/._Table S2 .pdf
- Supplementary material/.DS_Store
- __MACOSX/Supplementary material/._.DS_Store
- Supplementary material/Captions.docx
- __MACOSX/Supplementary material/._Captions.docx
- Supplementary material/Table S1.pdf
- __MACOSX/Supplementary material/._Table S1.pdf
- Supplementary material/Table S2 .docx
- __MACOSX/Supplementary material/._Table S2 .docx
- Supplementary material/Table S1.docx
- __MACOSX/Supplementary material/._Table S1.docx
